# Supplementary material for: Three-Dimensional-Printed Composite Scaffolds Containing Poly-ε-Caprolactone and Strontium-Doped Hydroxyapatite for Osteoporotic Bone Restoration
Source: Polymers (Basel). 2024 May 27;16(11):1511. doi: 10.3390/polym16111511 (PMC11174839; doi:10.3390/polym16111511)
Supplement: Supplementary file 1 [file polymers-16-01511-s001.zip]

Archive with 1 entries (1 files):
- polymers-3009248-supplementary.pdf
